# Supplementary material for: Species distribution models for the eastern blacklegged tick, Ixodes scapularis, and the Lyme disease pathogen, Borrelia burgdorferi, in Ontario, Canada
Source: PLoS One. 2020 Sep 11;15(9):e0238126. doi: 10.1371/journal.pone.0238126 (PMC7485816; doi:10.1371/journal.pone.0238126)
Supplement: S1 Data — (XLS) [file pone.0238126.s007.xls]

## Sheet: IS_BB_ModellingData
SITE_ID	TICK_ID	SURVEILLANCE	SOURCE	USE	LATITUDE	LONGITUDE	IS_Y/N	BB_Y/N
1		Field drag	University of Guelph	Modelling	42.8128	-80.6207	Yes	No
2		Field drag	University of Guelph	Modelling	42.6936	-82.4031	No	No
3		Field drag	University of Guelph	Modelling	42.9179	-81.6273	No	No
4		Field drag	University of Guelph	Modelling	42.8996	-80.7128	No	No
5		Field drag	University of Guelph	Modelling	42.9667	-80.4147	No	No
6a		Field drag	University of Guelph	Modelling	44.4032	-78.7654	No	No
6b		Field drag	University of Guelph	Modelling	44.0336	-78.7653	No	No
6c		Field drag	University of Guelph	Modelling	44.4035	-78.7642	No	No
7		Field drag	University of Guelph	Modelling	42.6302	-80.5697	Yes	Yes
8		Field drag	University of Guelph	Modelling	42.7508	-80.4201	Yes	Yes
9		Field drag	University of Guelph	Modelling	44.1428	-78.622	No	No
10		Field drag	University of Guelph	Modelling	44.2713	-78.6074	No	No
11		Field drag	University of Guelph	Modelling	43.432	-80.1325	No	No
12		Field drag	University of Guelph	Modelling	43.5098	-80.2203	No	No
13		Field drag	University of Guelph	Modelling	43.5491	-80.1823	No	No
14		Field drag	University of Guelph	Modelling	42.7504	-81.0281	No	No
15a		Field drag	University of Guelph	Modelling	43.9618	-80.4002	No	No
15b		Field drag	University of Guelph	Modelling	45.0138	-74.7739	No	No
16		Field drag	University of Guelph	Modelling	43.8725	-78.7946	Yes	No
17		Field drag	University of Guelph	Modelling	43.9976	-77.708	Yes	Yes
18		Field drag	University of Guelph	Modelling	44.6199	-78.0464	Yes	No
19		Field drag	University of Guelph	Modelling	42.0948	-82.4394	No	No
20		Field drag	University of Guelph	Modelling	42.7048	-80.3186	Yes	Yes
21		Field drag	University of Guelph	Modelling	45.3897	-79.2015	No	No
22		Field drag	University of Guelph	Modelling	46.2951	-78.8777	No	No
23		Field drag	University of Guelph	Modelling	45.8213	-79.5132	No	No
24		Field drag	University of Guelph	Modelling	44.838	-77.6771	No	No
25		Field drag	University of Guelph	Modelling	44.5606	-77.1174	Yes	Yes
26		Field drag	University of Guelph	Modelling	43.8274	-79.5888	Yes	Yes
27		Field drag	University of Guelph	Modelling	43.7539	-79.6492	No	No
28		Field drag	University of Guelph	Modelling	43.8571	-79.2041	No	No
29		Field drag	University of Guelph	Modelling	43.9478	-79.075	No	No
30		Field drag	University of Guelph	Modelling	45.4634	-78.798	No	No
31		Field drag	University of Guelph	Modelling	45.5728	-78.5253	No	No
32		Field drag	University of Guelph	Modelling	45.5182	-78.3995	No	No
33		Field drag	University of Guelph	Modelling	45.3192	-78.023	No	No
34		Field drag	University of Guelph	Modelling	44.9196	-78.0533	No	No
35		Field drag	University of Guelph	Modelling	45.465	-76.695	Yes	No
36		Field drag	University of Guelph	Modelling	45.8674	-77.7553	No	No
37		Field drag	University of Guelph	Modelling	45.8673	-77.7554	No	No
38		Field drag	University of Guelph	Modelling	46.1901	-77.8508	No	No
39		Field drag	University of Guelph	Modelling	42.9351	-82.3181	No	No
40		Field drag	University of Guelph	Modelling	42.7643	-82.3372	No	No
41		Field drag	University of Guelph	Modelling	42.6623	-81.8115	Yes	No
42		Field drag	University of Guelph	Modelling	45.6246	-80.4147	No	No
43		Field drag	University of Guelph	Modelling	45.6158	-79.6467	No	No
44		Field drag	University of Guelph	Modelling	45.1317	-78.7233	No	No
45		Field drag	University of Guelph	Modelling	45.809	-77.2775	No	No
46		Field drag	University of Guelph	Modelling	45.6333	-77.0672	No	No
47		Field drag	University of Guelph	Modelling	45.7006	-76.816	No	No
48		Field drag	University of Guelph	Modelling	45.356	-76.8116	No	No
49		Field drag	University of Guelph	Modelling	45.1151	-77.1143	No	No
50		Field drag	University of Guelph	Modelling	45.4532	-77.478	No	No
51		Field drag	University of Guelph	Modelling	45.1874	-77.5347	No	No
52		Field drag	University of Guelph	Modelling	44.6009	-75.8716	Yes	Yes
53a		Field drag	University of Guelph	Modelling	44.6843	-76.3921	No	No
53b		Field drag	University of Guelph	Modelling	44.6836	-76.3778	Yes	Yes
54a		Field drag	University of Guelph	Modelling	44.9937	-76.5449	No	No
54b		Field drag	University of Guelph	Modelling	44.9937	-76.5413	Yes	Yes
55a		Field drag	University of Guelph	Modelling	44.5585	-76.7802	Yes	Yes
55b		Field drag	University of Guelph	Modelling	44.5433	-76.7713	Yes	Yes
56		Field drag	University of Guelph	Modelling	44.7241	-76.7241	Yes	Yes
57		Field drag	University of Guelph	Modelling	44.7612	-75.4823	Yes	No
58		Field drag	University of Guelph	Modelling	43.2235	-81.8704	Yes	No
59		Field drag	University of Guelph	Modelling	45.0308	-74.7965	Yes	Yes
60		Field drag	University of Guelph	Modelling	45.0138	-74.7739	Yes	Yes
61a		Field drag	University of Guelph	Modelling	44.8821	-75.6413	Yes	No
61b		Field drag	University of Guelph	Modelling	44.8519	-75.6251	Yes	No
62		Field drag	University of Guelph	Modelling	45.3787	-76.0489	Yes	Yes
63a		Field drag	University of Guelph	Modelling	44.901	-77.2044	No	No
63b		Field drag	University of Guelph	Modelling	44.9009	-77.2044	No	No
63c		Field drag	University of Guelph	Modelling	44.8982	-77.1921	No	No
64		Field drag	University of Guelph	Modelling	44.2766	-77.3482	Yes	Yes
65		Field drag	University of Guelph	Modelling	44.3917	-77.3148	No	No
66		Field drag	University of Guelph	Modelling	44.7671	-77.8765	No	No
67a		Field drag	University of Guelph	Modelling	45.2456	-76.2536	Yes	No
67b		Field drag	University of Guelph	Modelling	45.2458	-76.2533	Yes	No
68a		Field drag	University of Guelph	Modelling	43.2235	-81.8704	No	No
68b		Field drag	University of Guelph	Modelling	44.2766	-77.3482	No	No
69		Field drag	University of Guelph	Modelling	44.901	-77.2044	No	No
70a		Field drag	University of Guelph	Modelling	45.2458	-76.2533	No	No
70b		Field drag	University of Guelph	Modelling	45.0294	-75.6596	No	No
71		Field drag	University of Guelph	Modelling	44.8519	-75.6251	No	No
72a		Field drag	University of Guelph	Modelling	44.5585	-76.7802	No	No
72b		Field drag	University of Guelph	Modelling	44.7241	-76.7241	No	No
73		Field drag	University of Guelph	Modelling	45.0308	-74.7965	No	No
74a		Field drag	University of Guelph	Modelling	44.7671	-77.8765	No	No
74b		Field drag	University of Guelph	Modelling	44.3917	-77.3148	No	No
75a		Field drag	University of Guelph	Modelling	42.8128	-80.6207	No	No
75b		Field drag	University of Guelph	Modelling	43.8725	-78.7946	No	No
76a		Field drag	University of Guelph	Modelling	44.6199	-78.0464	No	No
76b		Field drag	University of Guelph	Modelling	44.5606	-77.1174	No	No
77a		Field drag	University of Guelph	Modelling	44.838	-77.6771	Yes	No
77b		Field drag	University of Guelph	Modelling	45.6333	-77.0672	No	No
77c		Field drag	University of Guelph	Modelling	45.6936	-76.833	Yes	No
77d		Field drag	University of Guelph	Modelling	45.465	-76.695	No	No
78a		Field drag	University of Guelph	Modelling	45.1151	-77.1143	No	No
78b		Field drag	University of Guelph	Modelling	45.356	-76.8116	No	No
79a		Field drag	University of Guelph	Modelling	45.1874	-77.5347	No	No
79b		Field drag	University of Guelph	Modelling	45.4532	-77.478	No	No
80a		Field drag	University of Guelph	Modelling	42.3753	-82.1074	No	No
80b		Field drag	University of Guelph	Modelling	45.3787	-76.0489	No	No
81		Field drag	University of Guelph	Modelling	43.173	-80.9177	No	No
82		Field drag	University of Guelph	Modelling	43.5283	-80.2321	No	No
83		Field drag	University of Guelph	Modelling	43.5122	-79.9741	No	No
84		Field drag	University of Guelph	Modelling	43.52	-79.6063	Yes	Yes
85		Field drag	University of Guelph	Modelling	43.0667	-79.285	No	No
86		Field drag	University of Guelph	Modelling	44.1455	-78.6799	No	No
87		Field drag	University of Guelph	Modelling	44.2918	-76.1516	Yes	No
88		Field drag	University of Guelph	Modelling	43.1651	-81.6619	No	No
89		Field drag	University of Guelph	Modelling	43.3742	-81.5635	No	No
90		Field drag	University of Guelph	Modelling	44.5744	-79.7075	No	No
91		Field drag	University of Ottawa	Modelling	45.3706	-75.7928	Yes	Yes
92		Field drag	University of Ottawa	Modelling	45.0597	-75.671	Yes	No
93		Field drag	University of Ottawa	Modelling	45.4206	-75.6651	No	No
94		Field drag	University of Ottawa	Modelling	45.2478	-75.7081	Yes	No
95		Field drag	University of Ottawa	Modelling	45.3918	-75.7041	No	No
96		Field drag	University of Ottawa	Modelling	45.4526	-75.5361	Yes	No
97		Field drag	University of Ottawa	Modelling	45.3155	-75.8638	Yes	Yes
98		Field drag	University of Ottawa	Modelling	45.3612	-75.6186	Yes	No
99		Field drag	University of Ottawa	Modelling	45.3446	-75.9462	Yes	Yes
100		Field drag	University of Ottawa	Modelling	45.4591	-76.2711	Yes	Yes
101		Field drag	University of Ottawa	Modelling	45.2942	-75.8338	Yes	Yes
102		Field drag	University of Ottawa	Modelling	45.5048	-75.4922	Yes	Yes
103		Field drag	University of Ottawa	Modelling	44.7681	-76.2543	Yes	Yes
104		Field drag	University of Ottawa	Modelling	45.4221	-75.6114	No	No
105		Field drag	University of Ottawa	Modelling	45.3593	-75.5361	Yes	Yes
106		Field drag	University of Ottawa	Modelling	45.4406	-75.953	Yes	Yes
107		Field drag	University of Ottawa	Modelling	45.3969	-75.6908	No	No
108		Field drag	University of Ottawa	Modelling	45.3985	-75.7191	No	No
109		Field drag	University of Ottawa	Modelling	45.3533	-75.8569	Yes	Yes
110		Field drag	University of Ottawa	Modelling	45.3625	-75.8801	Yes	Yes
111		Field drag	University of Ottawa	Modelling	45.4624	-75.6263	Yes	Yes
112		Field drag	University of Ottawa	Modelling	45.373	-75.6949	Yes	No
113		Field drag	University of Ottawa	Modelling	45.3509	-75.9984	Yes	Yes
114		Field drag	University of Ottawa	Modelling	45.258	-75.5652	Yes	No
115		Field drag	University of Ottawa	Modelling	45.4476	-75.6883	No	No
116		Field drag	University of Ottawa	Modelling	45.3968	-75.5205	Yes	Yes
117		Field drag	University of Ottawa	Modelling	45.3866	-75.6873	No	No
118		Field drag	University of Ottawa	Modelling	45.425	-75.6697	No	No
119		Field drag	University of Ottawa	Modelling	45.3223	-75.693	Yes	Yes
120		Field drag	University of Ottawa	Modelling	45.4026	-75.7579	No	No
121		Field drag	University of Ottawa	Validation	45.4854	-75.5362	No	No
122		Field drag	University of Ottawa	Validation	45.3255	-75.5835	Yes	No
123		Field drag	University of Ottawa	Validation	44.8662	-77.0257	No	No
124		Field drag	University of Ottawa	Validation	44.2794	-76.3313	Yes	Yes
125		Field drag	University of Ottawa	Validation	44.2827	-76.5092	Yes	Yes
126		Field drag	University of Ottawa	Validation	44.5673	-76.3249	Yes	Yes
127		Field drag	University of Ottawa	Validation	44.4728	-76.4917	Yes	Yes
128		Field drag	University of Ottawa	Validation	44.3755	-77.0193	No	No
129		Field drag	University of Ottawa	Validation	44.2547	-76.9431	No	No
130		Field drag	University of Ottawa	Validation	44.2149	-76.6941	Yes	Yes
131		Field drag	University of Ottawa	Validation	44.1386	-76.7992	Yes	Yes
132		Field drag	University of Ottawa	Validation	44.1241	-76.4504	Yes	Yes
133		Field drag	University of Ottawa	Validation	44.2349	-76.4508	Yes	Yes
134		Field drag	University of Ottawa	Validation	44.2498	-76.4852	No	No
135		Field drag	University of Ottawa	Validation	44.2972	-76.3144	No	No
136		Field drag	University of Ottawa	Validation	44.2223	-76.5417	No	No
137		Field drag	University of Ottawa	Validation	44.28	-76.8037	Yes	No
138		Field drag	University of Ottawa	Validation	44.2312	-76.6105	Yes	No
139		Field drag	University of Ottawa	Validation	45.3207	-75.121	Yes	No
140		Field drag	University of Ottawa	Validation	44.972	-75.0238	Yes	No
141		Field drag	University of Ottawa	Validation	45.4843	-76.2199	No	No
142		Field drag	University of Ottawa	Validation	44.836	-79.9967	Yes	No
143		Field drag	University of Ottawa	Validation	44.6308	-78.8218	No	No
144		Field drag	University of Ottawa	Validation	44.3837	-80.5241	No	No
145		Field drag	University of Ottawa	Validation	44.7642	-81.1339	No	No
	1	Public submission	Public Health Ontario	Validation	42.9745	-82.4066	Yes	No
	2	Public submission	Public Health Ontario	Validation	42.4048	-82.191	Yes	No
	3	Public submission	Public Health Ontario	Validation	44.4139	-81.4553	Yes	No
	4	Public submission	Public Health Ontario	Validation	44.4341	-81.3929	Yes	Yes
	5	Public submission	Public Health Ontario	Validation	42.9862	-81.2836	Yes	No
	6	Public submission	Public Health Ontario	Validation	42.9849	-81.2453	Yes	Yes
	7	Public submission	Public Health Ontario	Validation	42.6646	-80.9871	Yes	Yes
	8	Public submission	Public Health Ontario	Validation	44.569	-80.9406	Yes	No
	9	Public submission	Public Health Ontario	Validation	43.1315	-80.7472	Yes	No
	10	Public submission	Public Health Ontario	Validation	44.2582	-80.642	Yes	No
	11	Public submission	Public Health Ontario	Validation	43.4643	-80.5204	Yes	No
	12	Public submission	Public Health Ontario	Validation	42.8014	-80.5097	Yes	No
	13	Public submission	Public Health Ontario	Validation	42.8141	-80.2726	Yes	No
	14	Public submission	Public Health Ontario	Validation	45.3474	-80.0348	Yes	No
	15	Public submission	Public Health Ontario	Validation	44.7687	-80.0265	Yes	No
	16	Public submission	Public Health Ontario	Validation	44.7495	-79.8922	Yes	Yes
	17	Public submission	Public Health Ontario	Validation	43.5183	-79.8774	Yes	No
	18	Public submission	Public Health Ontario	Validation	43.2557	-79.8711	Yes	No
	19	Public submission	Public Health Ontario	Validation	43.9009	-79.803	Yes	No
	20	Public submission	Public Health Ontario	Validation	43.7315	-79.7624	Yes	No
	21	Public submission	Public Health Ontario	Validation	43.4675	-79.6877	Yes	Yes
	22	Public submission	Public Health Ontario	Validation	44.9324	-79.6777	Yes	No
	23	Public submission	Public Health Ontario	Validation	43.6205	-79.5132	Yes	Yes
	24	Public submission	Public Health Ontario	Validation	46.3091	-79.4608	Yes	No
	25	Public submission	Public Health Ontario	Validation	43.8828	-79.4403	Yes	No
	26	Public submission	Public Health Ontario	Validation	45.1841	-79.4085	Yes	No
	27	Public submission	Public Health Ontario	Validation	43.6532	-79.3832	Yes	Yes
	28	Public submission	Public Health Ontario	Validation	44.9196	-79.3742	Yes	No
	29	Public submission	Public Health Ontario	Validation	43.1448	-79.3687	Yes	No
	30	Public submission	Public Health Ontario	Validation	43.1594	-79.2469	Yes	No
	31	Public submission	Public Health Ontario	Validation	44.0617	-79.1815	Yes	No
	32	Public submission	Public Health Ontario	Validation	43.8384	-79.0868	Yes	No
	33	Public submission	Public Health Ontario	Validation	43.0896	-79.0849	Yes	Yes
	34	Public submission	Public Health Ontario	Validation	43.255	-79.0773	Yes	No
	35	Public submission	Public Health Ontario	Validation	43.8509	-79.0204	Yes	Yes
	36	Public submission	Public Health Ontario	Validation	43.8975	-78.9429	Yes	No
	37	Public submission	Public Health Ontario	Validation	43.8971	-78.8658	Yes	Yes
	38	Public submission	Public Health Ontario	Validation	44.8161	-78.8242	Yes	Yes
	39	Public submission	Public Health Ontario	Validation	44.9272	-78.7254	Yes	No
	40	Public submission	Public Health Ontario	Validation	43.9345	-78.6	Yes	No
	41	Public submission	Public Health Ontario	Validation	45.554	-78.5968	Yes	No
	42	Public submission	Public Health Ontario	Validation	45.0467	-78.5085	Yes	No
	43	Public submission	Public Health Ontario	Validation	45.8372	-78.3791	Yes	No
	44	Public submission	Public Health Ontario	Validation	44.3091	-78.3197	Yes	Yes
	45	Public submission	Public Health Ontario	Validation	43.9492	-78.2934	Yes	No
	46	Public submission	Public Health Ontario	Validation	44.5628	-78.2121	Yes	Yes
	47	Public submission	Public Health Ontario	Validation	44.3096	-77.9568	Yes	Yes
	48	Public submission	Public Health Ontario	Validation	45.2222	-77.8974	Yes	No
	49	Public submission	Public Health Ontario	Validation	44.0098	-77.742	Yes	Yes
	50	Public submission	Public Health Ontario	Validation	44.0423	-77.7369	Yes	No
	51	Public submission	Public Health Ontario	Validation	44.1011	-77.5763	Yes	No
	52	Public submission	Public Health Ontario	Validation	44.589	-77.52	Yes	No
	53	Public submission	Public Health Ontario	Validation	46.0977	-77.4933	Yes	No
	54	Public submission	Public Health Ontario	Validation	45.555	-77.4164	Yes	No
	55	Public submission	Public Health Ontario	Validation	45.6737	-77.4145	Yes	No
	56	Public submission	Public Health Ontario	Validation	44.1628	-77.3832	Yes	Yes
	57	Public submission	Public Health Ontario	Validation	44.5413	-77.3545	Yes	No
	58	Public submission	Public Health Ontario	Validation	45.8983	-77.2829	Yes	No
	59	Public submission	Public Health Ontario	Validation	43.9074	-77.2398	Yes	No
	60	Public submission	Public Health Ontario	Validation	44.1949	-77.2274	Yes	No
	61	Public submission	Public Health Ontario	Validation	44.3192	-77.2244	Yes	No
	62	Public submission	Public Health Ontario	Validation	44.8972	-77.2092	Yes	No
	63	Public submission	Public Health Ontario	Validation	44.8179	-77.1855	Yes	Yes
	64	Public submission	Public Health Ontario	Validation	45.6383	-77.1674	Yes	No
	65	Public submission	Public Health Ontario	Validation	44.0073	-77.1424	Yes	Yes
	66	Public submission	Public Health Ontario	Validation	44.6478	-77.1214	Yes	No
	67	Public submission	Public Health Ontario	Validation	45.8267	-77.1109	Yes	No
	68	Public submission	Public Health Ontario	Validation	44.4334	-77.0918	Yes	No
	69	Public submission	Public Health Ontario	Validation	44.4877	-76.9952	Yes	Yes
	70	Public submission	Public Health Ontario	Validation	44.7781	-76.9915	Yes	No
	71	Public submission	Public Health Ontario	Validation	44.2148	-76.9643	Yes	Yes
	72	Public submission	Public Health Ontario	Validation	44.9293	-76.9061	Yes	No
	73	Public submission	Public Health Ontario	Validation	44.4622	-76.8788	Yes	No
	74	Public submission	Public Health Ontario	Validation	43.9396	-76.8612	Yes	No
	75	Public submission	Public Health Ontario	Validation	44.7253	-76.842	Yes	No
	76	Public submission	Public Health Ontario	Validation	44.5634	-76.8147	Yes	No
	77	Public submission	Public Health Ontario	Validation	44.4295	-76.8072	Yes	Yes
	78	Public submission	Public Health Ontario	Validation	44.184	-76.7712	Yes	No
	79	Public submission	Public Health Ontario	Validation	45.2993	-76.7212	Yes	No
	80	Public submission	Public Health Ontario	Validation	44.277	-76.7183	Yes	No
	81	Public submission	Public Health Ontario	Validation	44.6562	-76.7167	Yes	No
	82	Public submission	Public Health Ontario	Validation	44.4812	-76.6938	Yes	Yes
	83	Public submission	Public Health Ontario	Validation	44.7695	-76.6894	Yes	Yes
	84	Public submission	Public Health Ontario	Validation	44.9229	-76.6168	Yes	No
	85	Public submission	Public Health Ontario	Validation	44.4073	-76.6006	Yes	No
	86	Public submission	Public Health Ontario	Validation	44.2235	-76.5995	Yes	Yes
	87	Public submission	Public Health Ontario	Validation	44.5133	-76.5964	Yes	No
	88	Public submission	Public Health Ontario	Validation	44.832	-76.5765	Yes	No
	89	Public submission	Public Health Ontario	Validation	44.7036	-76.5587	Yes	Yes
	90	Public submission	Public Health Ontario	Validation	44.5077	-76.5532	Yes	Yes
	91	Public submission	Public Health Ontario	Validation	45.0619	-76.5515	Yes	No
	92	Public submission	Public Health Ontario	Validation	44.8367	-76.5414	Yes	Yes
	93	Public submission	Public Health Ontario	Validation	45.3028	-76.5238	Yes	No
	94	Public submission	Public Health Ontario	Validation	44.2283	-76.4802	Yes	No
	95	Public submission	Public Health Ontario	Validation	44.3207	-76.4788	Yes	No
	96	Public submission	Public Health Ontario	Validation	44.782	-76.4684	Yes	No
	97	Public submission	Public Health Ontario	Validation	44.911	-76.4614	Yes	Yes
	98	Public submission	Public Health Ontario	Validation	44.5798		-76.4438	Yes	No
	99	Public submission	Public Health Ontario	Validation	44.4752	-76.4292	Yes	No
	100	Public submission	Public Health Ontario	Validation	44.822	-76.4134	Yes	Yes
	101	Public submission	Public Health Ontario	Validation	44.6825	-76.4052	Yes	Yes
	102	Public submission	Public Health Ontario	Validation	44.6831	-76.4041	Yes	No
	103	Public submission	Public Health Ontario	Validation	44.1759	-76.3985	Yes	Yes
	104	Public submission	Public Health Ontario	Validation	45.0192	-76.369	Yes	No
	105	Public submission	Public Health Ontario	Validation	45.4347	-76.3518	Yes	No
	106	Public submission	Public Health Ontario	Validation	44.4118	-76.3351	Yes	No
	107	Public submission	Public Health Ontario	Validation	44.559	-76.328	Yes	Yes
	108	Public submission	Public Health Ontario	Validation	44.2589	-76.3136	Yes	No
	109	Public submission	Public Health Ontario	Validation	44.6582	-76.2796	Yes	Yes
	110	Public submission	Public Health Ontario	Validation	44.2646	-76.2609	Yes	Yes
	111	Public submission	Public Health Ontario	Validation	44.8988	-76.2486	Yes	Yes
	112	Public submission	Public Health Ontario	Validation	44.8984	-76.2429	Yes	No
	113	Public submission	Public Health Ontario	Validation	44.5526		-76.2349	Yes	No
	114	Public submission	Public Health Ontario	Validation	44.7706	-76.2152	Yes	No
	115	Public submission	Public Health Ontario	Validation	45.2256	-76.1941	Yes	No
	116	Public submission	Public Health Ontario	Validation	44.5204	-76.1829	Yes	Yes
	117	Public submission	Public Health Ontario	Validation	45.4171	-76.1722	Yes	Yes
	118	Public submission	Public Health Ontario	Validation	44.2938	-76.1502	Yes	No
	119	Public submission	Public Health Ontario	Validation	45.1406	-76.1465	Yes	Yes
	120	Public submission	Public Health Ontario	Validation	45.4622	-76.1436	Yes	No
	121	Public submission	Public Health Ontario	Validation	44.7834	-76.1276	Yes	Yes
	122	Public submission	Public Health Ontario	Validation	45.2873	-76.1123	Yes	Yes
	123	Public submission	Public Health Ontario	Validation	44.8247	-76.0899	Yes	No
	124	Public submission	Public Health Ontario	Validation	44.608	-76.0704	Yes	No
	125	Public submission	Public Health Ontario	Validation	44.3503	-76.0623	Yes	Yes
	126	Public submission	Public Health Ontario	Validation	44.5005	-76.0548	Yes	Yes
	127	Public submission	Public Health Ontario	Validation	44.3549	-76.0537	Yes	No
	128	Public submission	Public Health Ontario	Validation	45.2654	-76.0478	Yes	No
	129	Public submission	Public Health Ontario	Validation	45.3817	-76.0446	Yes	Yes
	130	Public submission	Public Health Ontario	Validation	44.9037	-76.0216	Yes	Yes
	131	Public submission	Public Health Ontario	Validation	45.1377	-76.0097	Yes	No
	132	Public submission	Public Health Ontario	Validation	44.7402	-75.9953	Yes	No
	133	Public submission	Public Health Ontario	Validation	45.4675	-75.9884	Yes	No
	134	Public submission	Public Health Ontario	Validation	44.6265	-75.9511	Yes	Yes
	135	Public submission	Public Health Ontario	Validation	44.38	-75.9363	Yes	Yes
	136	Public submission	Public Health Ontario	Validation	44.653	-75.9327	Yes	No
	137	Public submission	Public Health Ontario	Validation	45.237	-75.9101	Yes	Yes
	138	Public submission	Public Health Ontario	Validation	44.9791	-75.9075	Yes	Yes
	139	Public submission	Public Health Ontario	Validation	44.453	-75.8609	Yes	Yes
	140	Public submission	Public Health Ontario	Validation	44.4549	-75.8591	Yes	No
	141	Public submission	Public Health Ontario	Validation	45.3393	-75.8529	Yes	No
	142	Public submission	Public Health Ontario	Validation	45.1507	-75.8322	Yes	No
	143	Public submission	Public Health Ontario	Validation	45.3065	-75.8169	Yes	Yes
	144	Public submission	Public Health Ontario	Validation	44.8456	-75.8106	Yes	No
	145	Public submission	Public Health Ontario	Validation	44.6668	-75.8046	Yes	No
	146	Public submission	Public Health Ontario	Validation	45.2525	-75.7464	Yes	No
	147	Public submission	Public Health Ontario	Validation	44.7614	-75.7389	Yes	No
	148	Public submission	Public Health Ontario	Validation	45.0835	-75.7377	Yes	No
	149	Public submission	Public Health Ontario	Validation	45.2275	-75.7229	Yes	Yes
	150	Public submission	Public Health Ontario	Validation	44.6288	-75.7223	Yes	Yes
	151	Public submission	Public Health Ontario	Validation	45.1315	-75.7161	Yes	Yes
	152	Public submission	Public Health Ontario	Validation	44.5895	-75.6843	Yes	No
	153	Public submission	Public Health Ontario	Validation	44.9665	-75.6804	Yes	No
	154	Public submission	Public Health Ontario	Validation	45.4282	-75.674	Yes	Yes
	155	Public submission	Public Health Ontario	Validation	45.0164	-75.6459	Yes	Yes
	156	Public submission	Public Health Ontario	Validation	44.7296	-75.6425	Yes	Yes
	157	Public submission	Public Health Ontario	Validation	45.367	-75.6417	Yes	No
	158	Public submission	Public Health Ontario	Validation	45.1679	-75.6397	Yes	No
	159	Public submission	Public Health Ontario	Validation	44.8433	-75.5464	Yes	No
	160	Public submission	Public Health Ontario	Validation	45.2173	-75.5235	Yes	No
	161	Public submission	Public Health Ontario	Validation	44.7171	-75.5188	Yes	No
	162	Public submission	Public Health Ontario	Validation	45.4883	-75.5101	Yes	Yes
	163	Public submission	Public Health Ontario	Validation	45.4558	-75.5047	Yes	No
	164	Public submission	Public Health Ontario	Validation	44.959	-75.476	Yes	No
	165	Public submission	Public Health Ontario	Validation	45.5171	-75.406	Yes	No
	166	Public submission	Public Health Ontario	Validation	44.789	-75.3832	Yes	No
	167	Public submission	Public Health Ontario	Validation	45.0918	-75.3528	Yes	No
	168	Public submission	Public Health Ontario	Validation	45.1778	-75.2847	Yes	Yes
	169	Public submission	Public Health Ontario	Validation	45.3501	-75.263	Yes	No
	170	Public submission	Public Health Ontario	Validation	44.9749	-75.2437	Yes	No
	171	Public submission	Public Health Ontario	Validation	45.4947	-75.1557	Yes	No
	172	Public submission	Public Health Ontario	Validation	44.9476	-75.1042	Yes	Yes
	173	Public submission	Public Health Ontario	Validation	45.4942	-74.9947	Yes	No
	174	Public submission	Public Health Ontario	Validation	44.9989	-74.9898	Yes	Yes
	175	Public submission	Public Health Ontario	Validation	45.0259	-74.9454	Yes	No
	176	Public submission	Public Health Ontario	Validation	45.2887	-74.8545	Yes	No
	177	Public submission	Public Health Ontario	Validation	45.0213	-74.7303	Yes	Yes
	178	Public submission	Public Health Ontario	Validation	45.1546	-74.7106	Yes	No
	179	Public submission	Public Health Ontario	Validation	45.5197	-74.6522	Yes	No
	180	Public submission	Public Health Ontario	Validation	45.6071	-74.6042	Yes	Yes
	181	Public submission	Public Health Ontario	Validation	45.1966	-74.5731	Yes	No
	182	Public submission	Public Health Ontario	Validation	45.0524	-74.573	Yes	Yes
